# Supplementary material for: Quantitative Systems Pharmacology Modeling of Avadomide-Induced Neutropenia Enables Virtual Clinical Dose and Schedule Finding Studies
Source: AAPS J. 2021 Aug 27;23(5):103. doi: 10.1208/s12248-021-00623-8 (PMC8397660; doi:10.1208/s12248-021-00623-8)
Supplement: Supplementary file 2 — (CSV 419 kb) [file 12248_2021_623_MOESM2_ESM.csv]

modelTime_day	modelConcNGML
1	0
1.002644977	0
1.005289954	0
1.007934931	0
1.010579908	0
1.011740266	0
1.012900625	0
1.014060983	0
1.015221342	0
1.015453638	0
1.015685934	0
1.01591823	0
1.016150525	0
1.016215628	0
1.01628073	0
1.016345833	0
1.016410935	0
1.016476037	0
1.01654114	0
1.016606242	0
1.016671344	0
1.016710997	0
1.016750649	0
1.016790302	0
1.016829954	0
1.016845361	0
1.016860768	0
1.016876174	0
1.016891581	0
1.016897564	0
1.016903548	0
1.016909531	0
1.016915514	0
1.01691572	0
1.016915925	0
1.01691613	0
1.016916336	0
1.016916392	0
1.016916448	0
1.016916505	0
1.016916561	0
1.016916576	0
1.016916592	0
1.016916607	0
1.016916623	0
1.016916631	0
1.01691664	0
1.016916648	0
1.016916657	0
1.016916658	0
1.01691666	0
1.016916662	0
1.016916663	0
1.016916664	0
1.016916664	0
1.016916665	0
1.016916665	0
1.016916665	0
1.016916665	0
1.016916665	0
1.016916666	0
1.016916666	0
1.016916666	0
1.016916666	0
1.016916666	0
1.016916666	0
1.016916666	0
1.016916666	0
1.016916667	0
1.016916667	0
1.016916667	0
1.016916667	0
1.016916667	0
1.016916667	0
1.016916667	0
1.016916667	0
1.016916667	0
1.016916667	0
1.016916667	0
1.016916667	0
1.016916667	0
1.016916667	1.67E-09
1.016916667	4.96E-09
1.016916667	8.25E-09
1.016916667	1.13E-08
1.016916667	1.44E-08
1.016916667	1.74E-08
1.016916667	2.05E-08
1.016916667	2.36E-08
1.016916667	3.91E-08
1.016916667	5.46E-08
1.016916667	7.01E-08
1.016916667	8.56E-08
1.016916667	1.63E-07
1.016916667	2.40E-07
1.016916667	3.18E-07
1.016916667	3.95E-07
1.016916667	7.82E-07
1.016916667	1.17E-06
1.016916667	1.56E-06
1.016916667	1.94E-06
1.016916667	3.88E-06
1.016916667	5.81E-06
1.016916667	7.75E-06
1.016916667	9.68E-06
1.016916668	1.94E-05
1.016916669	2.90E-05
1.01691667	3.87E-05
1.01691667	4.84E-05
1.016916674	9.68E-05
1.016916677	0.000145138
1.016916681	0.000193515
1.016916685	0.000241892
1.016916702	0.000483774
1.01691672	0.000725656
1.016916738	0.000967538
1.016916756	0.001209419
1.016916845	0.002418816
1.016916934	0.003628198
1.016917024	0.004837565
1.016917113	0.006046918
1.016917559	0.012093466
1.016918005	0.018139651
1.016918451	0.024185473
1.016918898	0.030230934
1.016921129	0.0604528
1.01692336	0.09066561
1.016925591	0.120869367
1.016927822	0.151064072
1.016938977	0.301901928
1.016950132	0.452513909
1.016961287	0.602900347
1.016972442	0.753061574
1.017028217	1.500501134
1.017083992	2.242359938
1.017139768	2.978678936
1.017195543	3.70949878
1.017474419	7.282515503
1.017753295	10.72398032
1.018032172	14.03864722
1.018311048	17.23110473
1.018995907	24.58024883
1.019680766	31.27993544
1.020365625	37.38608419
1.021050484	42.95038087
1.022097326	50.51580655
1.023144168	57.07221596
1.024191011	62.74815524
1.025237853	67.65967977
1.026657752	73.28139212
1.028077652	77.88382104
1.029497551	81.63567006
1.03091745	84.68943625
1.032410731	87.28702905
1.033904012	89.35723848
1.035397293	90.99104477
1.036890573	92.27105242
1.038379702	93.26288825
1.039868831	94.01684331
1.04135796	94.57398002
1.042847089	94.97156939
1.044336452	95.24036748
1.045825815	95.40141587
1.047315178	95.47342962
1.048804541	95.47339583
1.050293891	95.41531682
1.05178324	95.30880968
1.05327259	95.16239812
1.05476194	94.98381868
1.05625129	94.77944764
1.057740641	94.55366401
1.059229991	94.31034875
1.060719342	94.05302416
1.062208692	93.7845929
1.063698043	93.50704759
1.065187393	93.22215399
1.066676744	92.93151449
1.068166094	92.63644915
1.069655445	92.33786347
1.071144795	92.03655958
1.072634146	91.73326518
1.074123496	91.42857939
1.075612846	91.12291242
1.077102197	90.81662743
1.078591547	90.51005367
1.080080898	90.2034618
1.081570248	89.89703646
1.083059599	89.59094083
1.084548949	89.28532265
1.0860383	88.980303
1.08752765	88.67596375
1.089017	88.37237703
1.090506351	88.06960792
1.091995701	87.76770937
1.093485052	87.46671648
1.094974402	87.16665991
1.096463753	86.86756713
1.097953103	86.56946007
1.099442454	86.27235257
1.100931804	85.97625642
1.102421154	85.68118197
1.103910505	85.38713709
1.105399855	85.09412593
1.106889206	84.80215173
1.108378556	84.51121709
1.109867907	84.22132346
1.111357257	83.93247064
1.112846608	83.644658
1.114335958	83.35788463
1.115825309	83.0721491
1.117314659	82.78744926
1.118804009	82.50378274
1.12029336	82.22114706
1.12178271	81.93953952
1.123272061	81.65895709
1.124761411	81.37939666
1.126250762	81.10085506
1.127740112	80.82332904
1.129229463	80.54681519
1.130718813	80.2713101
1.132208163	79.99681032
1.133697514	79.72331237
1.135186864	79.45081271
1.136676215	79.1793078
1.138165565	78.90879411
1.139654916	78.63926808
1.141144266	78.37072615
1.142633617	78.10316474
1.144122967	77.83658031
1.145612317	77.5709693
1.147101668	77.30632815
1.148591018	77.04265331
1.150080369	76.77994126
1.151569719	76.51818847
1.15305907	76.2573914
1.15454842	75.99754656
1.156037771	75.73865045
1.157527121	75.48069958
1.159016471	75.22369046
1.160505822	74.96761965
1.161995172	74.71248368
1.163484523	74.45827911
1.164973873	74.20500251
1.166463224	73.95265047
1.167952574	73.70121958
1.169441925	73.45070645
1.170931275	73.2011077
1.172420626	72.95241995
1.173909976	72.70463985
1.175399326	72.45776406
1.176888677	72.21178924
1.178378027	71.96671208
1.179867378	71.72252926
1.181356728	71.4792375
1.182846079	71.2368335
1.184335429	70.99531399
1.18582478	70.75467572
1.18731413	70.51491545
1.18880348	70.27602992
1.190292831	70.03801592
1.191782181	69.80087024
1.193271532	69.56458968
1.194760882	69.32917104
1.196250233	69.09461116
1.197739583	68.86090686
1.199467707	68.5908031
1.201195832	68.3218421
1.202923956	68.05401898
1.20465208	67.78732887
1.206656417	67.47942531
1.208660755	67.17303186
1.210665093	66.86814104
1.21266943	66.5647454
1.215050426	66.20626791
1.217431423	65.84987754
1.219812419	65.49556201
1.222193416	65.14330912
1.225095088	64.71679658
1.22799676	64.29330757
1.230898432	63.87282043
1.233800105	63.45531364
1.237459458	62.93300417
1.241118812	62.41535827
1.244778165	61.90233383
1.248437519	61.39388912
1.253255382	60.73139104
1.258073245	60.07666647
1.262891108	59.42962315
1.267708971	58.79016988
1.274293431	57.92835572
1.280877891	57.08032346
1.287462352	56.24585003
1.294046812	55.42471596
1.302269196	54.41772126
1.310491581	53.43077871
1.318713965	52.46348392
1.326936349	51.51544052
1.332306023	50.90652114
1.337675697	50.30554007
1.34304537	49.7123924
1.348415044	49.1269746
1.353784718	48.54918449
1.359154391	47.9789213
1.364524065	47.41608555
1.369893739	46.86057909
1.376652792	46.1716076
1.383411845	45.49390531
1.390170898	44.82728512
1.396929951	44.171563
1.40467995	43.43288371
1.412429949	42.70802662
1.420179948	41.99672898
1.427929947	41.29873295
1.433311806	40.82171307
1.438693666	40.35090238
1.444075525	39.88621867
1.449457385	39.42758083
1.454839244	38.97490881
1.460221103	38.52812364
1.465602963	38.0871474
1.470984822	37.65190318
1.477647974	37.12086572
1.484311127	36.59835641
1.490974279	36.08423573
1.497637431	35.57836642
1.505281669	35.00800155
1.512925906	34.44811899
1.520570144	33.89852228
1.528214381	33.35901857
1.53369575	32.97827045
1.539177118	32.60254594
1.544658486	32.23177734
1.550139854	31.8658979
1.555621223	31.50484171
1.561102591	31.14854381
1.566583959	30.7969401
1.572065327	30.44996733
1.578708778	30.0355525
1.585352229	29.62773933
1.59199568	29.22642022
1.598639131	28.8314893
1.606141105	28.39307133
1.613643079	27.96251923
1.621145053	27.53968842
1.628647027	27.12443691
1.635470059	26.75323043
1.642293091	26.3880752
1.649116123	26.02886999
1.655939155	25.67551523
1.66147812	25.39289536
1.667017086	25.11401499
1.672556052	24.83882327
1.678095017	24.56727002
1.68325435	24.31755807
1.688413684	24.07092054
1.693573017	23.82731846
1.69873235	23.58671337
1.704745571	23.31001881
1.710758792	23.0372845
1.716772013	22.76845203
1.722785234	22.50346383
1.730057167	22.18806181
1.737329099	21.87810039
1.744601032	21.57348272
1.751872965	21.27411363
1.759257637	20.97537842
1.76664231	20.68186335
1.774026983	20.39347409
1.781411655	20.11011797
1.787523084	19.87935867
1.793634512	19.65193352
1.799745941	19.4277926
1.805857369	19.20688671
1.811001148	19.02342951
1.816144926	18.8422012
1.821288705	18.66317366
1.826432483	18.48631913
1.831876749	18.30146983
1.837321016	18.11899204
1.842765282	17.93885413
1.848209549	17.76102487
1.854915169	17.54512262
1.861620789	17.3326193
1.868326408	17.12345914
1.875032028	16.91758729
1.882638241	16.6879782
1.890244454	16.4624533
1.897850667	16.2409367
1.90545688	16.02335391
1.910919152	15.86948651
1.916381423	15.7175835
1.921843695	15.56761859
1.927305966	15.41956587
1.932768238	15.27339976
1.938230509	15.12909505
1.943692781	14.98662686
1.949155052	14.84597061
1.955790626	14.67750394
1.962426199	14.51163275
1.969061772	14.34831496
1.975697345	14.1875092
1.981773009	14.04244052
1.987848673	13.8994129
1.993924336	13.75839606
2	13.61936013
2.002634988	13.5596693
2.005269975	13.50034315
2.007904963	13.44137934
2.01053995	13.38277551
2.011502887	13.36144853
2.012465823	13.34016921
2.01342876	13.31893743
2.014391696	13.29775307
2.01471932	13.29055622
2.015046944	13.28336484
2.015374568	13.27617892
2.015702192	13.26899847
2.015846237	13.26584321
2.015990282	13.262689
2.016134327	13.25953584
2.016278372	13.25638374
2.016422417	13.2532327
2.016566462	13.2500827
2.016710506	13.24693376
2.016854551	13.24378587
2.017381348	16.96294478
2.017908145	24.02506501
2.018434942	30.62251749
2.018961739	36.10758912
2.019488536	41.41898287
2.020015333	46.36436993
2.02054213	50.96829468
2.021068927	55.25379238
2.022501248	65.47062876
2.02393357	73.86074779
2.025365891	80.72849366
2.026798213	86.34914953
2.028290788	91.12590174
2.029783364	94.97884598
2.031275939	98.06714872
2.032768515	100.5353165
2.034257683	102.4984092
2.035746852	104.0438282
2.037236021	105.2435326
2.03872519	106.1628378
2.04021455	106.85566
2.041703911	107.3588655
2.043193272	107.7052496
2.044682632	107.9245799
2.046171982	108.0413924
2.047661332	108.0725425
2.049150682	108.0329686
2.050640032	107.9362296
2.052129382	107.793501
2.053618733	107.6124587
2.055108083	107.3999057
2.056597434	107.1620167
2.058086784	106.9038807
2.059576135	106.628992
2.061065485	106.3404476
2.062554836	106.041058
2.064044186	105.733139
2.065533536	105.4182802
2.067022887	105.0978899
2.068512237	104.773246
2.070001588	104.4454011
2.071490938	104.1150767
2.072980289	103.7829122
2.074469639	103.449487
2.07595899	103.1152783
2.07744834	102.7806124
2.07893769	102.4457779
2.080427041	102.1110366
2.081916391	101.7766032
2.083405742	101.442624
2.084895092	101.109228
2.086384443	100.7765321
2.087873793	100.4446317
2.089363144	100.113591
2.090852494	99.78346642
2.092341844	99.45430875
2.093831195	99.12615911
2.095320545	98.79904435
2.096809896	98.47298783
2.098299246	98.1480103
2.099788597	97.82412817
2.101277947	97.50135131
2.102767298	97.17968804
2.104256648	96.85914548
2.105745999	96.53972879
2.107235349	96.22144016
2.108724699	95.90428107
2.11021405	95.58825249
2.1117034	95.27335448
2.113192751	94.95958575
2.114682101	94.64694473
2.116171452	94.33542959
2.117660802	94.0250381
2.119150153	93.71576745
2.120639503	93.40761468
2.122128853	93.10057673
2.123618204	92.79465038
2.125107554	92.48983212
2.126596905	92.18611842
2.128086255	91.88350568
2.129575606	91.58199025
2.131064956	91.28156837
2.132554307	90.98223624
2.134043657	90.68399008
2.135533007	90.38682607
2.137022358	90.09074034
2.138511708	89.79572904
2.140001059	89.50178831
2.141490409	89.20891428
2.14297976	88.9171031
2.14446911	88.62635088
2.145958461	88.33665379
2.147447811	88.04800796
2.148937162	87.76040956
2.150426512	87.47385475
2.151915862	87.18833971
2.153405213	86.90386062
2.154894563	86.62041369
2.156383914	86.33799511
2.157873264	86.05660112
2.159362615	85.77622795
2.160851965	85.49687184
2.162341316	85.21852905
2.163830666	84.94119587
2.165320016	84.66486856
2.166809367	84.38954343
2.168298717	84.1152168
2.169788068	83.84188498
2.171277418	83.56954431
2.172766769	83.29819116
2.174256119	83.02782187
2.17574547	82.75843283
2.17723482	82.49002043
2.17872417	82.22258107
2.180213521	81.95611118
2.181702871	81.69060717
2.183192222	81.42606551
2.184681572	81.16248263
2.186170923	80.89985502
2.187660273	80.63817915
2.189149624	80.37745152
2.190638974	80.11766863
2.192128325	79.85882702
2.193617675	79.60092321
2.195162425	79.33441319
2.196707175	79.06890449
2.198251925	78.80439328
2.199796675	78.54087575
2.201600667	78.2343872
2.203404659	77.92924265
2.20520865	77.6254361
2.207012642	77.3229616
2.209115709	76.97201485
2.211218777	76.622861
2.213321844	76.27549071
2.215424912	75.92989474
2.217941236	75.5187071
2.220457561	75.1100307
2.222973886	74.70384994
2.22549021	74.30014932
2.228584779	73.80705726
2.231679348	73.31766442
2.234773916	72.83194254
2.237868485	72.34986362
2.241817493	71.73992465
2.245766501	71.13581552
2.24971551	70.53747948
2.253664518	69.94486038
2.258934626	69.16279609
2.264204734	68.39068392
2.269474842	67.62839485
2.27474495	66.87580154
2.281929528	65.86520586
2.289114107	64.8720829
2.296298686	63.89612468
2.303483265	62.93702856
2.311761766	61.85242217
2.320040268	60.78936321
2.32831877	59.74741474
2.336597272	58.72614854
2.341556452	58.12409743
2.346515631	57.52922887
2.35147481	56.94145524
2.356433989	56.36069002
2.361393168	55.78684772
2.366352347	55.21984394
2.371311526	54.65959526
2.376270705	54.10601933
2.382965644	53.36912728
2.389660583	52.64405098
2.396355522	51.93059639
2.403050462	51.22857259
2.411233938	50.38571434
2.419417414	49.5593181
2.427600891	48.74905409
2.435784367	47.95459905
2.441087692	47.44804292
2.446391016	46.94790824
2.45169434	46.45411135
2.456997664	45.96656969
2.462300988	45.48520178
2.467604312	45.00992721
2.472907636	44.54066663
2.478210961	44.0773417
2.484956822	43.49644477
2.491702684	42.92487002
2.498448546	42.36246332
2.505194408	41.80907309
2.513015083	41.17860095
2.520835758	40.55981902
2.528656434	39.9525036
2.536477109	39.35643521
2.541847673	38.95350884
2.547218236	38.55571618
2.5525888	38.16298957
2.557959363	37.77526226
2.563329927	37.39246837
2.56870049	37.01454291
2.574071054	36.64142174
2.579441617	36.27304156
2.586118644	35.82156499
2.592795672	35.3772019
2.599472699	34.939836
2.606149726	34.50935289
2.613821142	34.02311022
2.621492558	33.54563702
2.629163974	33.07676884
2.63683539	32.6163443
2.642298626	32.29351106
2.647761862	31.97482353
2.653225098	31.66022622
2.658688335	31.34966435
2.664151571	31.04308392
2.669614807	30.74043165
2.675078044	30.44165496
2.68054128	30.146702
2.687190292	29.79281528
2.693839303	29.44442567
2.700488315	29.10144381
2.707137327	28.76378177
2.714667026	28.38770949
2.722196726	28.01822538
2.729726426	27.65520835
2.737256126	27.2985395
2.744093487	26.98006696
2.750930848	26.66664684
2.757768209	26.35819476
2.76460557	26.05462776
2.770131961	25.81277962
2.775658352	25.57402714
2.781184743	25.3383285
2.786711134	25.10564241
2.791848995	24.89198185
2.796986855	24.68085769
2.802124716	24.47223807
2.807262577	24.26609152
2.813267101	24.02826425
2.819271624	23.79372342
2.825276148	23.56242085
2.831280672	23.33430906
2.838567515	23.06170039
2.845854358	22.79363981
2.8531412	22.53004657
2.860428043	22.27084134
2.86783595	22.01174736
2.875243856	21.75702757
2.882651763	21.50660308
2.890059669	21.26039643
2.896173154	21.06033345
2.902286639	20.86304922
2.908400125	20.66850236
2.91451361	20.47665207
2.919641358	20.31778577
2.924769107	20.16076493
2.929896856	20.00556647
2.935024605	19.8521676
2.940452559	19.69172365
2.945880514	19.53324465
2.951308469	19.37670459
2.956736424	19.22207784
2.963441262	19.03368012
2.970146101	18.84811624
2.976850939	18.66534
2.983555777	18.48530597
2.987666833	18.3762554
2.991777889	18.2682088
2.995888944	18.1611561
3	18.05508734
3.002623222	17.98791565
3.005246445	17.92113803
3.007869667	17.85475196
3.010492889	17.78875491
3.011466222	17.76436552
3.012439554	17.74002922
3.013412887	17.71574589
3.014386219	17.69151539
3.014725546	17.68308045
3.015064874	17.67465191
3.015404201	17.66622977
3.015743528	17.65781402
3.015877562	17.65449157
3.016011596	17.65117011
3.01614563	17.64784964
3.016279664	17.64453017
3.016413698	17.6412117
3.016547732	17.63789422
3.016681766	17.63457774
3.0168158	17.63126225
3.017343258	21.35339411
3.017870716	28.42224279
3.018398174	35.0253361
3.018925633	40.51418082
3.019453091	45.82875583
3.019980549	50.77655435
3.020508007	55.38220209
3.021035466	59.6688091
3.022490032	70.01841257
3.023944598	78.49045425
3.025399164	85.40163837
3.02685373	91.03878711
3.028345046	95.74420553
3.029836361	99.53862385
3.031327676	102.5789022
3.032818991	105.0074404
3.03430823	106.9391872
3.03579747	108.4581208
3.03728671	109.6353696
3.038775949	110.5354958
3.040265306	111.2117628
3.041754663	111.7006575
3.04324402	112.0345912
3.044733376	112.242983
3.046222726	112.3500818
3.047712076	112.3725452
3.049201427	112.3251366
3.050690777	112.2212562
3.052180127	112.0719489
3.053669478	111.8848006
3.055158828	111.6665346
3.056648178	111.4232535
3.058137529	111.1599865
3.059626879	110.880187
3.06111623	110.5869157
3.06260558	110.2829501
3.064094931	109.970579
3.065584281	109.6513731
3.067073632	109.3267242
3.068562982	108.9978952
3.070052333	108.6659263
3.071541683	108.3315306
3.073031033	107.9953397
3.074520384	107.6579263
3.076009734	107.3197619
3.077499085	106.9811688
3.078988435	106.6424324
3.080477786	106.303811
3.081967136	105.965517
3.083456487	105.6276947
3.084945837	105.2904718
3.086435187	104.9539634
3.087924538	104.6182639
3.089413888	104.2834367
3.090903239	103.9495374
3.092392589	103.6166161
3.09388194	103.2847133
3.09537129	102.9538557
3.096860641	102.6240661
3.098349991	102.2953649
3.099839341	101.9677684
3.101328692	101.6412862
3.102818042	101.3159264
3.104307393	100.991696
3.105796743	100.6686
3.107286094	100.3466405
3.108775444	100.025819
3.110264795	99.70613615
3.111754145	99.3875921
3.113243496	99.07018547
3.114732846	98.7539146
3.116222196	98.43877763
3.117711547	98.12477227
3.119200897	97.81189568
3.120690248	97.50014484
3.122179598	97.18951667
3.123668949	96.8800079
3.125158299	96.571615
3.12664765	96.26433439
3.128137	95.95816246
3.12962635	95.65309552
3.131115701	95.34912977
3.132605051	95.04626139
3.134094402	94.74448658
3.135583752	94.44380148
3.137073103	94.1442022
3.138562453	93.84568486
3.140051804	93.54824557
3.141541154	93.25188046
3.143030504	92.95658561
3.144519855	92.66235714
3.146009205	92.36919118
3.147498556	92.07708384
3.148987906	91.78603127
3.150477257	91.49602959
3.151966607	91.20707496
3.153455958	90.91916355
3.154945308	90.63229152
3.156434659	90.34645507
3.157924009	90.06165038
3.159413359	89.77787368
3.16090271	89.49512118
3.16239206	89.21338912
3.163881411	88.93267375
3.165370761	88.65297132
3.166860112	88.37427812
3.168349462	88.09659043
3.169838813	87.81990456
3.171328163	87.54421681
3.172817513	87.26952352
3.174306864	86.99582103
3.175796214	86.72310569
3.177285565	86.45137387
3.178774915	86.18062196
3.180264266	85.91084634
3.181753616	85.64204343
3.183242967	85.37420964
3.184732317	85.10734142
3.186221667	84.8414352
3.187711018	84.57648745
3.189200368	84.31249464
3.190689719	84.04945326
3.192179069	83.7873598
3.19366842	83.52621079
3.195216809	83.25570728
3.196765198	82.98621692
3.198313587	82.71773584
3.199861976	82.45026018
3.20166997	82.1392066
3.203477963	81.82951249
3.205285957	81.52117179
3.20709395	81.21417846
3.209202469	80.85785056
3.211310987	80.5033375
3.213419505	80.15062984
3.215528024	79.79971817
3.218051806	79.38204426
3.220575588	78.96691411
3.22309937	78.55431189
3.225623152	78.14422186
3.228728447	77.64306569
3.231833741	77.14566017
3.234939036	76.65197659
3.238044331	76.16198646
3.242009568	75.54162897
3.245974804	74.92718939
3.249940041	74.31860996
3.253905278	73.71583345
3.259200723	72.91979627
3.264496168	72.13387412
3.269791614	71.35793536
3.275087059	70.59185007
3.2823024	69.56364449
3.289517741	68.55317526
3.296733083	67.56012869
3.303948424	66.58419658
3.312222468	65.4857414
3.320496512	64.40894603
3.328770556	63.35337189
3.3370446	62.31858915
3.341986099	61.7103293
3.346927597	61.10924685
3.351869096	60.51525466
3.356810594	59.92826664
3.361752093	59.34819775
3.366693592	58.77496401
3.37163509	58.20848245
3.376576589	57.64867111
3.383264756	56.90146304
3.389952924	56.16612798
3.396641091	55.44247131
3.403329259	54.73030162
3.411525693	53.87291752
3.419722127	53.03216283
3.427918562	52.20770428
3.436114996	51.39921519
3.441419419	50.88435235
3.446723841	50.37595838
3.452028264	49.87394908
3.457332687	49.37824137
3.462637109	48.88875325
3.467941532	48.4054038
3.473245955	47.92811316
3.478550377	47.45680251
3.485298968	46.86569531
3.492047558	46.2839839
3.498796148	45.71151309
3.505544738	45.14813023
3.513366642	44.50631874
3.521188546	43.87628479
3.52901045	43.25780332
3.536832354	42.65065349
3.542200655	42.24040161
3.547568955	41.83531633
3.552937255	41.43532971
3.558305555	41.04037469
3.563673856	40.6503851
3.569042156	40.26529566
3.574410456	39.88504195
3.579778756	39.50956038
3.586455919	39.0490961
3.593133082	38.59579876
3.599810245	38.14955138
3.606487408	37.71023891
3.61416177	37.21373649
3.621836133	36.72607684
3.629510495	36.24709438
3.637184858	35.77662659
3.642647116	35.44686827
3.648109375	35.12128605
3.653571633	34.79982417
3.659033891	34.48242757
3.664496149	34.16904195
3.669958408	33.85961375
3.675420666	33.55409012
3.680882924	33.25241894
3.687532537	32.89029738
3.694182149	32.53371755
3.700831762	32.18258953
3.707481374	31.83682486
3.715012851	31.451573
3.722544328	31.07296562
3.730075805	30.70088084
3.737607282	30.33519896
3.744445292	30.00863467
3.751283301	29.6871653
3.75812131	29.37070597
3.764959319	29.0591732
3.770484728	28.81098383
3.776010136	28.56591494
3.781535545	28.32392448
3.787060953	28.08497097
3.792197521	27.86552143
3.797334088	27.64862863
3.802470655	27.43426054
3.807607223	27.22238553
3.813611444	26.97783974
3.819615666	26.73660857
3.825619887	26.49864357
3.831624109	26.26389698
3.838912068	25.98321667
3.846200028	25.70712611
3.853487987	25.43554405
3.860775947	25.16839064
3.868185157	24.90125156
3.875594367	24.63852785
3.883003577	24.3801401
3.890412787	24.12601034
3.896526132	23.91947937
3.902639478	23.7157528
3.908752823	23.51478897
3.914866169	23.31654687
3.919992843	23.15236906
3.925119517	22.99005341
3.930246192	22.8295767
3.935372866	22.67091603
3.940799981	22.50491097
3.946227097	22.34088921
3.951654212	22.17882462
3.957081327	22.01869141
3.963786372	21.82348069
3.970491417	21.63113196
3.977196462	21.44159875
3.983901507	21.25483534
3.98792613	21.1440443
3.991950754	21.03422539
3.995975377	20.92536909
4	20.81746599
4.002610428	20.74798375
4.005220857	20.67889607
4.007831285	20.61020047
4.010441713	20.54189446
4.011419914	20.51639812
4.012398115	20.490956
4.013376316	20.46556798
4.014354517	20.44023394
4.014700262	20.43129253
4.015046006	20.42235785
4.01539175	20.41342987
4.015737494	20.40450861
4.015877564	20.40089628
4.016017634	20.39728505
4.016157705	20.39367491
4.016297775	20.39006588
4.016437845	20.38645794
4.016577915	20.3828511
4.016717985	20.37924536
4.016858056	20.37564072
4.017397227	24.17669796
4.017936399	31.39080277
4.018475571	38.11969907
4.019014742	43.70108277
4.019553914	49.09756816
4.020093086	54.11354215
4.020632257	58.77509689
4.021171429	63.10668897
4.022643341	73.43930605
4.024115252	81.87591187
4.025587163	88.73935473
4.027059075	94.32233665
4.028549409	98.9179601
4.030039744	102.6225827
4.031530078	105.5895469
4.033020412	107.9580491
4.034509707	109.8416418
4.035999002	111.320779
4.037488297	112.4651563
4.038977592	113.338035
4.040466946	113.9915827
4.0419563	114.4615856
4.043445653	114.7797976
4.044935007	114.9750415
4.046424357	115.0710743
4.047913707	115.0842155
4.049403058	115.028929
4.050892408	114.9183434
4.052381758	114.7632796
4.053871109	114.5711697
4.055360459	114.3486006
4.05684981	114.101551
4.05833916	113.8349482
4.059828511	113.5521755
4.061317861	113.2562313
4.062807211	112.9498369
4.064296562	112.6352345
4.065785912	112.3139629
4.067275263	111.9873856
4.068764613	111.6567398
4.070253964	111.3230445
4.071743314	110.9869983
4.073232665	110.6492197
4.074722015	110.31027
4.076211365	109.9706109
4.077700716	109.6305582
4.079190066	109.2903911
4.080679417	108.9503628
4.082168767	108.6106813
4.083658118	108.271488
4.085147468	107.9329075
4.086636819	107.595053
4.088126169	107.2580165
4.08961552	106.9218601
4.09110487	106.5866383
4.09259422	106.2524001
4.094083571	105.919185
4.095572921	105.587019
4.097062272	105.2559245
4.098551622	104.9259214
4.100040973	104.5970254
4.101530323	104.2692459
4.103019674	103.9425909
4.104509024	103.617067
4.105998374	103.292679
4.107487725	102.969429
4.108977075	102.6473182
4.110466426	102.3263474
4.111955776	102.0065164
4.113445127	101.6878239
4.114934477	101.3702681
4.116423828	101.0538472
4.117913178	100.7385589
4.119402528	100.4244002
4.120891879	100.111368
4.122381229	99.79945944
4.12387058	99.48867104
4.12535993	99.17899933
4.126849281	98.87044069
4.128338631	98.56299151
4.129827982	98.25664809
4.131317332	97.95140663
4.132806683	97.64726331
4.134296033	97.3442143
4.135785383	97.04225576
4.137274734	96.74138378
4.138764084	96.44159448
4.140253435	96.14288398
4.141742785	95.84524838
4.143232136	95.5486838
4.144721486	95.25318632
4.146210837	94.95875208
4.147700187	94.6653772
4.149189537	94.37305781
4.150678888	94.08179004
4.152168238	93.79157006
4.153657589	93.50239401
4.155146939	93.21425807
4.15663629	92.92715843
4.15812564	92.64109128
4.159614991	92.35605284
4.161104341	92.07203932
4.162593691	91.78904696
4.164083042	91.507072
4.165572392	91.22611071
4.167061743	90.94615936
4.168551093	90.66721425
4.170040444	90.38927166
4.171529794	90.11232791
4.173019145	89.83637934
4.174508495	89.56142227
4.175997846	89.28745308
4.177487196	89.01446811
4.178976546	88.74246376
4.180465897	88.47143642
4.181955247	88.20138249
4.183444598	87.9322984
4.184933948	87.66418057
4.186423299	87.39702547
4.187912649	87.13082953
4.189402	86.86558924
4.19089135	86.60130109
4.1923807	86.33796156
4.193870051	86.07556718
4.195424794	85.80265636
4.196979538	85.53076778
4.198534281	85.25989751
4.200089025	84.99004164
4.201904004	84.67629501
4.203718982	84.36391932
4.205533961	84.05290843
4.20734894	83.74325621
4.209466982	83.3836083
4.211585025	83.02579279
4.213703067	82.66980009
4.21582111	82.31562069
4.218357932	81.89378611
4.220894754	81.47452299
4.223431576	81.05781524
4.225968399	80.6436469
4.229092469	80.1370685
4.23221654	79.63428773
4.235340611	79.13527536
4.238464682	78.64000241
4.242458356	78.01226706
4.246452031	77.39053604
4.250445706	76.77475034
4.25443938	76.16485153
4.259779208	75.35847066
4.265119036	74.56237413
4.270458864	73.77642709
4.275798691	73.00049641
4.283067074	71.96018699
4.290335457	70.93786636
4.29760384	69.93321427
4.304872223	68.94591609
4.3131368	67.8439926
4.321401376	66.76366131
4.329665953	65.70448582
4.33793053	64.6660384
4.342842281	64.05852297
4.347754033	63.45809424
4.352665785	62.86466675
4.357577536	62.27815609
4.362489288	61.69847882
4.36740104	61.12555257
4.372312791	60.55929595
4.377224543	59.99962853
4.38390036	59.24937688
4.390576178	58.51095423
4.397251995	57.78416722
4.403927813	57.06882562
4.412144572	56.20380243
4.420361332	55.35549263
4.428578091	54.52356073
4.436794851	53.70767788
4.442102205	53.18906411
4.447409559	52.67692628
4.452716914	52.17118017
4.458024268	51.67174262
4.463331622	51.17853157
4.468638976	50.69146605
4.473946331	50.21046614
4.479253685	49.73545296
4.486006671	49.13958658
4.492759656	48.55312854
4.499512642	47.97592351
4.506265628	47.4078187
4.514088056	46.76092393
4.521910483	46.12580914
4.529732911	45.50224941
4.537555339	44.89002411
4.542920417	44.47656483
4.548285495	44.06826675
4.553650573	43.66506212
4.55901565	43.26688406
4.564380728	42.87366657
4.569745806	42.48534457
4.575110884	42.1018538
4.580475962	41.72313085
4.587153064	41.25835648
4.593830167	40.80075135
4.600507269	40.35019861
4.607184371	39.90658329
4.614862688	39.40487806
4.622541005	38.91202842
4.630219323	38.42786869
4.63789764	37.95223623
4.64335876	37.61904919
4.648819881	37.29003856
4.654281001	36.96514865
4.659742121	36.64432448
4.665203242	36.32751184
4.670664362	36.01465726
4.676125483	35.70570796
4.681586603	35.4006119
4.688237022	35.03420231
4.694887442	34.6733395
4.701537861	34.3179336
4.70818828	33.96789619
4.715721926	33.5777468
4.723255572	33.1942508
4.730789217	32.81728632
4.738322863	32.44673367
4.745161582	32.11581527
4.7520003	31.7899973
4.758839019	31.4691949
4.765677738	31.15332466
4.771201894	30.90171716
4.776726051	30.6532318
4.782250207	30.40782658
4.787774364	30.1654601
4.792909377	29.94285624
4.79804439	29.72281038
4.803179404	29.50529054
4.808314417	29.29026514
4.814318347	29.041976
4.820322276	28.79700518
4.826326206	28.55530427
4.832330135	28.31682557
4.839619508	28.03155177
4.84690888	27.75087566
4.854198252	27.474716
4.861487624	27.20299299
4.868898371	26.93121284
4.876309117	26.66385645
4.883719863	26.40084444
4.891130609	26.14209885
4.897243702	25.93181764
4.903356794	25.72434519
4.909469887	25.51963989
4.91558298	25.31766075
4.920708327	25.1503887
4.925833674	24.98498115
4.930959022	24.82141495
4.936084369	24.65966723
4.94151052	24.4903832
4.946936672	24.32308559
4.952362824	24.15774831
4.957788975	23.99434561
4.964494351	23.79505509
4.971199727	23.59863282
4.977905102	23.40503236
4.984610478	23.21420802
4.988457858	23.10595365
4.992305239	22.99859004
4.996152619	22.8921089
5	22.786502
5.002596808	22.71571218
5.005193617	22.64531444
5.007790425	22.57530631
5.010387234	22.50568535
5.011367639	22.47950064
5.012348045	22.45337064
5.013328451	22.42729522
5.014308857	22.40127424
5.014658577	22.39200547
5.015008297	22.3827436
5.015358017	22.37348864
5.015707737	22.36424056
5.015851724	22.36043494
5.015995711	22.35663048
5.016139698	22.35282719
5.016283685	22.34902506
5.016427672	22.3452241
5.016571659	22.34142431
5.016715646	22.33762568
5.016859633	22.33382822
5.017406879	26.18920619
5.017954124	33.50316632
5.01850137	40.3183289
5.019048615	45.96287815
5.01959586	51.41506832
5.020143106	56.47719708
5.020690351	61.17639532
5.021237597	65.53807221
5.022721345	75.85743653
5.024205093	84.26854967
5.025688842	91.09841027
5.02717259	96.64371682
5.028662256	101.1654148
5.030151923	104.8095776
5.031641589	107.72718
5.033131255	110.0552636
5.034620588	111.9064158
5.036109921	113.3587513
5.037599253	114.4809987
5.039088586	115.3355418
5.040577937	115.9738093
5.042067289	116.4311137
5.04355664	116.7387657
5.045045992	116.9251853
5.046535342	117.0137982
5.048024693	117.0206953
5.049514043	116.9601389
5.051003393	116.8450742
5.052492744	116.6861709
5.053982094	116.4907572
5.055471445	116.2653283
5.056960795	116.0157793
5.058450146	115.7469686
5.059939496	115.4622322
5.061428846	115.1645266
5.062918197	114.8565351
5.064407547	114.5404684
5.065896898	114.217844
5.067386248	113.890006
5.068875599	113.5581746
5.070364949	113.2233542
5.0718543	112.8862338
5.07334365	112.5474231
5.074833	112.2074756
5.076322351	111.8668463
5.077811701	111.5258466
5.079301052	111.1847519
5.080790402	110.8438117
5.082279753	110.503231
5.083769103	110.1631492
5.085258454	109.8236891
5.086747804	109.4849621
5.088237155	109.1470592
5.089726505	108.8100413
5.091215855	108.4739621
5.092705206	108.1388698
5.094194556	107.8048035
5.095683907	107.4717887
5.097173257	107.1398473
5.098662608	106.808999
5.100151958	106.4792591
5.101641309	106.150637
5.103130659	105.8231403
5.104620009	105.4967755
5.10610936	105.1715475
5.10759871	104.847458
5.109088061	104.5245083
5.110577411	104.2026991
5.112066762	103.8820301
5.113556112	103.5625
5.115045463	103.244107
5.116534813	102.9268492
5.118024163	102.6107243
5.119513514	102.2957292
5.121002864	101.9818611
5.122492215	101.6691167
5.123981565	101.3574927
5.125470916	101.0469857
5.126960266	100.737592
5.128449617	100.4293079
5.129938967	100.1221298
5.131428318	99.81605393
5.132917668	99.51107639
5.134407018	99.20719336
5.135896369	98.904401
5.137385719	98.60269542
5.13887507	98.30207272
5.14036442	98.00252902
5.141853771	97.70406044
5.143343121	97.40666306
5.144832472	97.110333
5.146321822	96.81506638
5.147811172	96.52085933
5.149300523	96.22770796
5.150789873	95.93560843
5.152279224	95.64455688
5.153768574	95.35454947
5.155257925	95.06558238
5.156747275	94.77765179
5.158236626	94.49075391
5.159725976	94.20488493
5.161215326	93.92004108
5.162704677	93.6362186
5.164194027	93.35341374
5.165683378	93.07162275
5.167172728	92.79084191
5.168662079	92.51106751
5.170151429	92.23229586
5.17164078	91.95452325
5.17313013	91.67774603
5.174619481	91.40196054
5.176108831	91.12716312
5.177598181	90.85335015
5.179087532	90.58051801
5.180576882	90.30866309
5.182066233	90.0377818
5.183555583	89.76787056
5.185044934	89.4989258
5.186534284	89.23094398
5.188023635	88.96392155
5.189512985	88.69785498
5.191002335	88.43274077
5.192491686	88.16857541
5.193981036	87.9053554
5.195540157	87.63081371
5.197099277	87.35730025
5.198658397	87.08481107
5.200217517	86.81334221
5.202037305	86.49777197
5.203857093	86.18358019
5.205676881	85.87076069
5.207496669	85.55930731
5.209621276	85.19740505
5.211745883	84.83734682
5.21387049	84.47912296
5.215995097	84.12272386
5.218540915	83.69805729
5.221086732	83.27598065
5.223632549	82.8564777
5.226178367	82.43953229
5.229315404	81.92925254
5.232452442	81.42280198
5.235589479	80.92015103
5.238726516	80.42127035
5.242739853	79.78848324
5.246753189	79.16175887
5.250766525	78.54103741
5.254779862	77.9262596
5.260150359	77.11278312
5.265520857	76.30970591
5.270891355	75.51689089
5.276261852	74.73420277
5.283566246	73.68568531
5.290870639	72.65532388
5.298175033	71.64279381
5.305479427	70.64777618
5.313736266	69.543708
5.321993104	68.46117348
5.330249943	67.399738
5.338506782	66.35897561
5.34339887	65.7519175
5.348290959	65.15188457
5.353183047	64.55879248
5.358075135	63.9725579
5.362967223	63.39309852
5.367859311	62.82033301
5.372751399	62.25418104
5.377643488	61.69456324
5.384310453	60.94229167
5.390977419	60.20181446
5.397644384	59.47293918
5.40431135	58.75547652
5.412540475	57.88536326
5.4207696	57.03201034
5.428998725	56.19508104
5.43722785	55.37424533
5.442537924	54.85296935
5.447847998	54.33817433
5.453158073	53.82977597
5.458468147	53.32769107
5.463778222	52.83183753
5.469088296	52.34213432
5.47439837	51.85850148
5.479708445	51.38086008
5.486464192	50.78171782
5.49321994	50.19198944
5.499975688	49.61151956
5.506731436	49.04015534
5.514553091	48.389819
5.522374747	47.75125798
5.530196402	47.12424768
5.538018058	46.50856772
5.54338143	46.09282737
5.548744803	45.68224427
5.554108176	45.27675079
5.559471549	44.8762802
5.564834921	44.48076661
5.570198294	44.09014506
5.575561667	43.70435142
5.58092504	43.3233224
5.587601894	42.85554339
5.594278749	42.39493304
5.600955604	41.94137464
5.607632459	41.49475333
5.615312664	40.98944942
5.622992869	40.49300594
5.630673075	40.00525726
5.63835328	39.52604076
5.643814014	39.19041323
5.649274748	38.85896199
5.654735482	38.53163141
5.660196217	38.20836658
5.665656951	37.88911334
5.671117685	37.57381829
5.676578419	37.2624287
5.682039153	36.95489259
5.688689959	36.58546476
5.695340764	36.22158566
5.70199157	35.86316549
5.708642375	35.51011591
5.716176862	35.11653599
5.723711349	34.72961303
5.731245836	34.3492252
5.738780322	33.9752529
5.745619236	33.64126111
5.752458149	33.31237203
5.759297062	32.9885009
5.766135975	32.66956435
5.771659593	32.41551359
5.77718321	32.16458585
5.782706828	31.91673919
5.788230446	31.67193224
5.79336488	31.44706416
5.798499314	31.22475491
5.803633748	31.00497257
5.808768182	30.7876856
5.814772074	30.53672681
5.820775967	30.28908841
5.82677986	30.04472203
5.832783753	29.80358001
5.840073724	29.51505032
5.847363696	29.23112244
5.854653668	28.95171517
5.861943639	28.67674873
5.869354928	28.40167796
5.876766216	28.13103532
5.884177505	27.86474145
5.891588793	27.60271845
5.897701706	27.38975884
5.903814618	27.17961048
5.90992753	26.97223183
5.916040443	26.76758192
5.921165258	26.59808518
5.926290073	26.43045453
5.931414888	26.26466684
5.936539703	26.10069926
5.941965541	25.92905907
5.947391378	25.75940737
5.952817216	25.5917181
5.958243053	25.42596552
5.964948636	25.22375626
5.97165422	25.02441908
5.978359803	24.82790756
5.985065387	24.63417605
5.98879904	24.52749505
5.992532693	24.42165433
5.996266347	24.31664631
6	24.21246348
6.008489608	23.97860381
6.016979215	23.74888599
6.025468823	23.52322563
6.03395843	23.30154009
6.042448038	23.08374842
6.050937646	22.86977141
6.059427253	22.65953149
6.067916861	22.45295267
6.076884703	22.23863083
6.085852544	22.02822537
6.094820386	21.82165237
6.103788228	21.61882969
6.11021649	21.47570666
6.116644752	21.33444032
6.123073014	21.19500212
6.129501276	21.05736395
6.135929539	20.92149815
6.142357801	20.78737748
6.148786063	20.65497517
6.155214325	20.52426482
6.161847127	20.39114151
6.168479928	20.25976387
6.17511273	20.13010429
6.181745531	20.00213561
6.188134792	19.88043958
6.194524054	19.76026428
6.200913315	19.64158658
6.207302576	19.52438371
6.213294533	19.41578907
6.219286489	19.30845364
6.225278446	19.20235948
6.231270402	19.09748891
6.237181095	18.99522245
6.243091787	18.89411322
6.24900248	18.79414498
6.254913172	18.69530173
6.261159171	18.59205633
6.267405169	18.49003125
6.273651167	18.38920848
6.279897166	18.28957023
6.286527844	18.1850721
6.293158523	18.08186858
6.299789201	17.97993942
6.30641988	17.87926466
6.313003464	17.78052666
6.319587048	17.68298709
6.326170631	17.58662737
6.332754215	17.49142922
6.338898506	17.40361523
6.345042797	17.3167829
6.351187087	17.23091805
6.357331378	17.14600672
6.363178272	17.0660781
6.369025166	16.98698879
6.374872061	16.90872727
6.380718955	16.83128221
6.386751256	16.7522252
6.392783556	16.67401323
6.398815857	16.59663438
6.404848157	16.5200769
6.41135966	16.43834624
6.417871162	16.35754481
6.424382665	16.2776585
6.430894167	16.19867344
6.437617398	16.11805127
6.444340628	16.03836055
6.451063858	15.95958672
6.457787088	15.88171547
6.464160498	15.80871656
6.470533907	15.7365043
6.476907316	15.66506705
6.483280725	15.5943934
6.489174365	15.52970958
6.495068005	15.46566032
6.500961645	15.40223697
6.506855285	15.33943101
6.512700117	15.27774665
6.518544949	15.21665318
6.524389781	15.15614262
6.530234613	15.09620715
6.536526421	15.03232208
6.542818228	14.96908495
6.549110036	14.90648641
6.555401843	14.84451726
6.562147902	14.77876295
6.568893961	14.71371077
6.57564002	14.64934988
6.58238608	14.58566964
6.589013015	14.52376648
6.59563995	14.46250028
6.602266885	14.40186145
6.60889382	14.34184052
6.614958449	14.28744604
6.621023077	14.23355425
6.627087706	14.18015825
6.633152334	14.12725123
6.638895674	14.07759181
6.644639014	14.0283593
6.650382354	13.97954816
6.656125694	13.93115293
6.662148688	13.88084215
6.668171682	13.83097673
6.674194676	13.78155064
6.68021767	13.73255793
6.68683611	13.67921451
6.69345455	13.62637969
6.70007299	13.57404594
6.70669143	13.52220586
6.713516394	13.46925745
6.720341358	13.41681839
6.727166322	13.36488096
6.733991286	13.31343756
6.740332901	13.26607366
6.746674515	13.21912393
6.75301613	13.17258257
6.759357745	13.12644385
6.765133174	13.08477001
6.770908604	13.04342126
6.776684033	13.00239347
6.782459463	12.96168256
6.788236285	12.92127482
6.794013108	12.88117613
6.79978993	12.84138258
6.805566753	12.80189032
6.811923495	12.75877718
6.818280237	12.71601927
6.82463698	12.67361167
6.830993722	12.63154956
6.837876482	12.58639085
6.844759242	12.54162563
6.851642002	12.49724805
6.858524762	12.45325237
6.865189556	12.41100857
6.871854349	12.3691125
6.878519142	12.3275592
6.885183935	12.28634376
6.891147177	12.24974921
6.897110418	12.2134179
6.90307366	12.17734648
6.909036901	12.14153166
6.914665652	12.10795825
6.920294403	12.07460786
6.925923153	12.04147784
6.931551904	12.00856557
6.937576326	11.97357805
6.943600748	11.93883388
6.949625171	11.90432998
6.955649593	11.87006331
6.962398829	11.83195199
6.969148065	11.79413052
6.975897301	11.75659482
6.982646537	11.71934089
6.986984903	11.69554124
6.991323269	11.67185534
6.995661634	11.64828218
7	11.62482074
7.007511902	11.58445839
7.015023805	11.54442288
7.022535707	11.50470916
7.03004761	11.4653123
7.037559512	11.42622745
7.045071415	11.38744983
7.052583317	11.34897477
7.060095219	11.31079767
7.073098563	11.24540296
7.086101906	11.18086476
7.099105249	11.11716094
7.112108592	11.05427002
7.117946366	11.02629436
7.123784139	10.99847651
7.129621913	10.97081465
7.135459687	10.94330698
7.141297461	10.91595176
7.147135234	10.88874723
7.152973008	10.86169168
7.158810782	10.83478343
7.166285549	10.80054211
7.173760316	10.76653608
7.181235083	10.73276198
7.188709849	10.69921647
7.194897895	10.67161617
7.201085941	10.64416848
7.207273987	10.6168716
7.213462033	10.58972375
7.219650079	10.5627232
7.225838125	10.53586823
7.23202617	10.50915715
7.238214216	10.48258828
7.244757397	10.45464748
7.251300578	10.42686193
7.257843759	10.39922976
7.26438694	10.37174911
7.27096227	10.34428422
7.2775376	10.31696868
7.28411293	10.28980067
7.29068826	10.26277844
7.296913723	10.23732681
7.303139186	10.21200282
7.309364648	10.18680506
7.315590111	10.16173211
7.321509066	10.13800807
7.327428022	10.11439442
7.333346977	10.09088998
7.339265932	10.0674936
7.345277917	10.04383897
7.351289901	10.02029348
7.357301886	9.996856001
7.36331387	9.973525381
7.369728091	9.94875037
7.376142313	9.924094383
7.382556534	9.899556097
7.388970755	9.87513421
7.395633695	9.849887216
7.402296635	9.824763024
7.408959576	9.799760239
7.415622516	9.774877491
7.422050527	9.750984581
7.428478539	9.727200939
7.43490655	9.703525387
7.441334561	9.679956767
7.447327479	9.658078752
7.453320396	9.636291778
7.459313314	9.614594943
7.465306231	9.592987361
7.471180089	9.57189482
7.477053946	9.550886368
7.482927803	9.529961202
7.488801661	9.509118531
7.495014072	9.487163443
7.501226484	9.465298851
7.507438895	9.443523858
7.513651307	9.42183758
7.520293775	9.398747212
7.526936244	9.37575622
7.533578712	9.352863569
7.540221181	9.33006824
7.546851562	9.307410452
7.553481942	9.284847649
7.560112323	9.262378866
7.566742704	9.240003148
7.572911269	9.219268674
7.579079834	9.198613194
7.5852484	9.178035975
7.591416965	9.15753629
7.59723891	9.138258991
7.603060855	9.11904953
7.608882799	9.099907321
7.614704744	9.080831788
7.620690999	9.061286819
7.626677255	9.041811129
7.63266351	9.022404116
7.638649765	9.003065185
7.645147243	8.982151091
7.651644721	8.961315772
7.658142199	8.940558502
7.664639676	8.91987856
7.671403483	8.898432342
7.678167289	8.877068369
7.684931096	8.855785866
7.691694902	8.834584068
7.698114611	8.814534845
7.70453432	8.794557015
7.710954029	8.774649952
7.717373738	8.754813041
7.723264677	8.736671233
7.729155615	8.718587524
7.735046554	8.700561455
7.740937493	8.682592575
7.746735628	8.664962182
7.752533764	8.647386341
7.7583319	8.629864639
7.764130035	8.612396666
7.770382575	8.593619465
7.776635114	8.574903779
7.782887654	8.556249114
7.789140193	8.537654986
7.79590472	8.517605907
7.802669246	8.497626525
7.809433772	8.477716252
7.816198298	8.457874507
7.822883778	8.438331392
7.829569258	8.418854109
7.836254738	8.399442122
7.842940219	8.380094901
7.849031066	8.36252444
7.855121913	8.345006914
7.86121276	8.327541941
7.867303608	8.310129141
7.873013689	8.29385194
7.878723771	8.277619961
7.884433853	8.261432901
7.890143935	8.245290464
7.896111162	8.228468442
7.902078388	8.2116945
7.908045615	8.194968313
7.914012841	8.178289557
7.920617201	8.159884891
7.92722156	8.14153751
7.93382592	8.123246992
7.940430279	8.105012925
7.947307956	8.086083814
7.954185632	8.067215022
7.961063308	8.048406101
7.967940984	8.029656607
7.974337293	8.012272339
7.980733602	7.994938748
7.98712991	7.97765549
7.993526219	7.960422229
7.995144664	7.956069617
7.99676311	7.95172018
7.998381555	7.947373911
8	7.943030806
8.002576177	7.936124137
8.005152353	7.92922545
8.00772853	7.922334722
8.010304707	7.915451932
8.011236957	7.912963185
8.012169207	7.910475474
8.013101457	7.907988798
8.014033707	7.905503156
8.01464564	7.903872132
8.015257572	7.902241553
8.015869505	7.900611418
8.016481438	7.898981728
8.01709337	12.20400738
8.017705303	20.32704217
8.018317236	27.83731235
8.018929168	33.98694798
8.019423079	38.78147651
8.019916989	43.26586586
8.020410899	47.45966343
8.02090481	51.38127843
8.022330003	61.33262989
8.023755195	69.51605746
8.025180388	76.22491685
8.026605581	81.7244535
8.028098561	86.42868854
8.029591541	90.22677496
8.031084521	93.27485645
8.032577502	95.71469924
8.034066647	97.65863529
8.035555793	99.1931407
8.037044939	100.3887403
8.038534085	101.3094477
8.040023447	102.0081172
8.041512809	102.5208628
8.043002171	102.8798283
8.044491533	103.1141897
8.045980883	103.2479952
8.047470233	103.2977659
8.048959582	103.2781434
8.050448932	103.2024171
8.051938283	103.0815408
8.053427633	102.9230379
8.054916984	102.7335764
8.056406334	102.5192086
8.057895685	102.2849225
8.059385035	102.0341432
8.060874386	101.7699065
8.062363736	101.4949671
8.063853086	101.2115952
8.065342437	100.921349
8.066831787	100.625609
8.068321138	100.325628
8.069810488	100.022438
8.071299839	99.71674649
8.072789189	99.40918012
8.07427854	99.10030735
8.07576789	98.79059601
8.07725724	98.48036615
8.078746591	98.16990099
8.080235941	97.85945723
8.081725292	97.54924574
8.083214642	97.23941007
8.084703993	96.93007701
8.086193343	96.62136124
8.087682694	96.31335662
8.089172044	96.0061263
8.090661395	95.69972584
8.092150745	95.39420527
8.093640095	95.08960514
8.095129446	94.78595204
8.096618796	94.48326908
8.098108147	94.18157689
8.099597497	93.88089176
8.101086848	93.58122365
8.102576198	93.28258092
8.104065549	92.98497083
8.105554899	92.68839866
8.107044249	92.39286682
8.1085336	92.09837699
8.11002295	91.80493036
8.111512301	91.51252724
8.113001651	91.2211666
8.114491002	90.93084715
8.115980352	90.64156732
8.117469703	90.35332518
8.118959053	90.06611819
8.120448403	89.77994371
8.121937754	89.49479896
8.123427104	89.21068102
8.124916455	88.92758669
8.126405805	88.64551273
8.127895156	88.36445586
8.129384506	88.08441273
8.130873857	87.80537987
8.132363207	87.5273538
8.133852558	87.25033104
8.135341908	86.97430806
8.136831258	86.69928132
8.138320609	86.42524725
8.139809959	86.1522023
8.14129931	85.88014291
8.14278866	85.60906551
8.144278011	85.33896653
8.145767361	85.06984242
8.147256712	84.80168962
8.148746062	84.5345046
8.150235412	84.26828379
8.151724763	84.00302369
8.153214113	83.73872077
8.154703464	83.47537152
8.156192814	83.21297244
8.157682165	82.95152005
8.159171515	82.69101086
8.160660866	82.43144141
8.162150216	82.17280826
8.163639566	81.91510794
8.165128917	81.65833705
8.166618267	81.40249216
8.168107618	81.14756986
8.169596968	80.89356676
8.171086319	80.64047948
8.172575669	80.38830466
8.17406502	80.13703893
8.17555437	79.88667895
8.177043721	79.63722139
8.178533071	79.38866293
8.180022421	79.14100026
8.181511772	78.89423009
8.183001122	78.64834912
8.184490473	78.4033541
[truncated: 15,409 more rows]
