# Supplementary material for: Quantitative Systems Pharmacology Modeling of Avadomide-Induced Neutropenia Enables Virtual Clinical Dose and Schedule Finding Studies
Source: AAPS J. 2021 Aug 27;23(5):103. doi: 10.1208/s12248-021-00623-8 (PMC8397660; doi:10.1208/s12248-021-00623-8)
Supplement: Supplementary file 3 — (R 4.72 kb) [file 12248_2021_623_MOESM3_ESM.r]

# Supplementary Material
# Abbiati et al, (2021).

# This script allows reproducing selected ANC longitudinal profiles of Fig. 4. 

# This script was prepared with R 3.6.1
# Packages: deSolve_1.28


# Locate this R script and related input csv file in the same directory and set as working directory
rm(list=ls()) # Clear environment
cat("\f") # clear console
# path = dirname(rstudioapi::getActiveDocumentContext()$path) # find directory path
# setwd(path) # set working directory path

library(deSolve) # load deSolve library


## Load PK --------------------------------------------
PK.col.names = c("time.day", "conc.ng.ml")
PK = read.table("CC122_PK_dose5mg_schedule5of7.csv", header = FALSE, sep = ",", dec = ".", stringsAsFactors = FALSE, col.names = PK.col.names)
PK$time.day = as.numeric(PK$time.day)
PK$conc.ng.ml = as.numeric(PK$conc.ng.ml)

PK$time.hour = PK$time.day*24

plot(PK$time.day, PK$conc.ng.ml, type = "l", main = "AvadomidePK, dose=5mg, schedule=5/7") # Avadomide 5 mg 5/7

## Create PK function by interpolation -----------------------------------------

timeseq.h = seq(from = 0, to = 50, by = 0.1)*24

PK.func=approxfun(PK$time.hour, PK$conc.ng.ml,rule=2,method = "linear")
# plot(timeseq.h,PK.func(timeseq.h),main="PK.func",xlab='Time (day)',type='l',ylab="Drug concentration in plasma ng/ml")
# grid()

## Neutrophil life cycle model--------------------------------------------

neutropenia = function (t, state, parameters) {
  with(as.list(c(state, parameters)),{
    Effect_CC122 = 1-(EmaxPD*PK.func(t)^n_PD)/(EC50PD^n_PD + PK.func(t)^n_PD)
    dProl = k_prol*((Transit_2homeostatic/Transit_2)^gamma)*Prol - k_tr1*Prol
    dTransit_1 = k_tr1*Prol-(k_tr2+k_d )*Transit_1
    dTransit_2 = k_tr2*Transit_1 - ((V_max*Effect_CC122*Transit_2)/(K_M+Transit_2)) - k_d*Transit_2
    dTransit_3 = ((V_max*Effect_CC122*Transit_2)/(K_M+Transit_2)) - (k_tr4+k_d)*Transit_3
    dReserv = k_tr4*Transit_3 - (k_d+k_out*(Circ_homeostatic/Circ)^beta)*Reserv
    dCirc = k_out*((Circ_homeostatic/Circ)^beta)*Reserv -k_elim*Circ
    list(c(dProl,dTransit_1,dTransit_2,dTransit_3,dReserv,dCirc))
  })
}

## Model parameters GBM--------------------------------------------

# Input (See Table 1)
EC50PD	=	15
n_PD	=	2
EmaxPD	=	0.9
gamma	=	0.02
beta	=	20
Circ_0	=	7E9 # [cell/liter] neutrophil level in blood
k_d	=	0.001
Ratio_reserv_0_Circ_0	=	3
K_Mfraction	=	0.6
neutrophil_t_half_blood = 30

# Derived
k_elim = log(2)/neutrophil_t_half_blood # [h-1]

Reserv_0 = Ratio_reserv_0_Circ_0*Circ_0 # [cell/l]
Tran_0 = Circ_0
Prol_0 = Tran_0

k_out = k_elim*Circ_0/Reserv_0
k_tr4 = (k_d + k_out)*Reserv_0/Circ_0
k_tr3 = k_d + k_tr4
k_tr2 = k_d + k_tr3
k_tr1 = k_d + k_tr2
k_prol = k_tr1

K_M = K_Mfraction*Circ_0
V_max = k_tr3*(K_M + Tran_0)


## Output data GBM --------------------------------------------
params = c(
  EC50PD	=	EC50PD,
  n_PD	=	n_PD,
  EmaxPD	=	EmaxPD,
  gamma	=	gamma,
  beta	=	beta,
  k_elim	=	k_elim,
  k_d	=	k_d,
  k_out = k_out,
  k_tr4 = k_tr4,
  k_tr3 = k_tr3,
  k_tr2 = k_tr2,
  k_tr1 = k_tr1,
  k_prol = k_prol,
  K_M = K_M,
  V_max = V_max,
  Transit_2homeostatic=Tran_0,
  Circ_homeostatic=Circ_0
)

s0 = c(Prol=Prol_0,Transit_1=Tran_0,Transit_2=Tran_0,Transit_3=Tran_0,Reserv=Reserv_0,Circ=Circ_0) # Initial conditions
out.neutropenia = as.data.frame(ode(s0,time=timeseq.h,neutropenia,parms=params,method = c("bdf"))) # ODE solver
plot(out.neutropenia$time/24,out.neutropenia$Circ,xlab='Time [days]',ylab='ANC [cell/l]',main="GBM 5mg 5/7D Figure 4A", type = "l", ylim=c(0, 10E9))
grid()


## Model parameters DLBCL--------------------------------------------
gamma	=	0.01
Ratio_reserv_0_Circ_0	=	2.5
K_Mfraction	=	0.1
Circ_0	=	4E9 # [cell/liter] Normal neutrophils level in blood

# Derived
k_elim = log(2)/neutrophil_t_half_blood # [h-1]

Reserv_0 = Ratio_reserv_0_Circ_0*Circ_0 # [cell/l]
Tran_0 = Circ_0
Prol_0 = Tran_0

k_out = k_elim*Circ_0/Reserv_0
k_tr4 = (k_d + k_out)*Reserv_0/Circ_0
k_tr3 = k_d + k_tr4
k_tr2 = k_d + k_tr3
k_tr1 = k_d + k_tr2
k_prol = k_tr1

K_M = K_Mfraction*Circ_0
V_max = k_tr3*(K_M + Tran_0)


## Output data DLBCL --------------------------------------------

params = c(
  EC50PD	=	EC50PD,
  n_PD	=	n_PD,
  EmaxPD	=	EmaxPD,
  gamma	=	gamma,
  beta	=	beta,
  k_elim	=	k_elim,
  k_d	=	k_d,
  k_out = k_out,
  k_tr4 = k_tr4,
  k_tr3 = k_tr3,
  k_tr2 = k_tr2,
  k_tr1 = k_tr1,
  k_prol = k_prol,
  K_M = K_M,
  V_max = V_max,
  Transit_2homeostatic=Tran_0,
  Circ_homeostatic=Circ_0
)

s0 = c(Prol=Prol_0,Transit_1=Tran_0,Transit_2=Tran_0,Transit_3=Tran_0,Reserv=Reserv_0,Circ=Circ_0) # Initial conditions
out.neutropenia = as.data.frame(ode(s0,time=timeseq.h,neutropenia,parms=params,method = c("bdf"))) # ODE solver
plot(out.neutropenia$time/24,out.neutropenia$Circ,xlab='Time [days]',ylab='ANC [cell/l]',main="DLBCL 5mg 5/7D Figure 4B", type = "l", ylim=c(0, 10E9))
grid()
